# Supplementary material for: Prediction and Visual Analysis of Food Safety Risk Based on TabNet-GRA
Source: Foods. 2023 Aug 18;12(16):3113. doi: 10.3390/foods12163113 (PMC10453234; doi:10.3390/foods12163113)
Supplement: Supplementary file 1 [file foods-12-03113-s001.zip]

Archive with 1 entries (1 files):
- foods-2499227-supplementary.pdf
